# Supplementary material for: Didymocarpus puhoatensis (Gesneriaceae), a new species from Vietnam
Source: PhytoKeys. 2018 Jan 29;(94):87–93. doi: 10.3897/phytokeys.94.21650 (PMC5799735; doi:10.3897/phytokeys.94.21650)
Supplement: XML Treatment for Didymocarpus puhoatensis [file phytokeys.94.21650-treatment1.xml]

<!DOCTYPE tp:taxon-treatment
  PUBLIC "-//TaxonX//DTD Taxonomic Treatment Publishing DTD v0 20100105//EN" "tax-treatment-NSO.dtd">
<tp:taxon-treatment xmlns:tp="http://www.plazi.org/taxpub"><tp:treatment-meta><kwd-group><label>Taxon classification</label><kwd><named-content xmlns:xlink="http://www.w3.org/1999/xlink" content-type="kingdom">Plantae</named-content></kwd><kwd><named-content xmlns:xlink="http://www.w3.org/1999/xlink" content-type="order">Lamiales</named-content></kwd><kwd><named-content xmlns:xlink="http://www.w3.org/1999/xlink" content-type="family">Gesneriaceae</named-content></kwd></kwd-group><mixed-citation publication-type="journal"><person-group><name><surname>Hong</surname><given-names>Xin</given-names></name><name><surname>Li</surname><given-names>Zhen-Long</given-names></name><name><surname>Maciejewski</surname><given-names>Stephen</given-names></name><name><surname>Wen</surname><given-names>Fang</given-names></name><name><surname>Do</surname><given-names>Truong Van</given-names></name></person-group><article-title>
          <italic><tp:taxon-name><tp:taxon-name-part taxon-name-part-type="genus" reg="Didymocarpus">Didymocarpus</tp:taxon-name-part> <tp:taxon-name-part taxon-name-part-type="species" reg="puhoatensis">puhoatensis</tp:taxon-name-part></tp:taxon-name></italic> (<tp:taxon-name><tp:taxon-name-part taxon-name-part-type="family">Gesneriaceae</tp:taxon-name-part></tp:taxon-name>), a new species from Vietnam</article-title><source>PhytoKeys</source><day>29</day><month>1</month><year>2018</year><volume>2018</volume><issue>94</issue><fpage>87</fpage><lpage>93</lpage><pub-id pub-id-type="doi">10.3897/phytokeys.94.21650</pub-id></mixed-citation></tp:treatment-meta><tp:nomenclature><tp:taxon-name>
            <tp:taxon-name-part taxon-name-part-type="genus" reg="Didymocarpus">Didymocarpus</tp:taxon-name-part>
            <tp:taxon-name-part taxon-name-part-type="species" reg="puhoatensis">puhoatensis</tp:taxon-name-part>
            <object-id xmlns:xlink="http://www.w3.org/1999/xlink" content-type="ipni" xlink:type="simple">urn:lsid:ipni.org:names:77175491-1</object-id>
          </tp:taxon-name><tp:taxon-authority>X.Hong &amp; F.Wen</tp:taxon-authority><tp:taxon-status xmlns:xlink="http://www.w3.org/1999/xlink" xlink:type="simple">sp. nov.</tp:taxon-status><xref ref-type="fig" rid="F1">Figures 1</xref><xref ref-type="fig" rid="F2">, 2</xref></tp:nomenclature><tp:treatment-sec sec-type="diagnosis" id="SECID0EYKAC"><title>Diagnosis.</title><p>Although it is morphologically similar to <italic><tp:taxon-name><tp:taxon-name-part taxon-name-part-type="genus" reg="Didymocarpus">D.</tp:taxon-name-part> <tp:taxon-name-part taxon-name-part-type="species" reg="brevicalyx">brevicalyx</tp:taxon-name-part></tp:taxon-name></italic>, it differs by stem densely pubescent, orbicular purple bracts, apices of calyx lobes obtuse, filaments glabrous, staminodes 2; and also similar to <italic><tp:taxon-name><tp:taxon-name-part taxon-name-part-type="genus" reg="Didymocarpus">D.</tp:taxon-name-part> <tp:taxon-name-part taxon-name-part-type="species" reg="epithemoides">epithemoides</tp:taxon-name-part></tp:taxon-name></italic>, but differs from the latter in having purple calyx, funnel-form corolla, 4–5 cm long, glabrous, dark purple-blackish, ovary glandular puberulent.</p><!--PageBreak--></tp:treatment-sec><tp:treatment-sec sec-type="material" id="SECID0EVLAC"><title>Type.</title><p>VIETNAM. Nghệ An Province: Quế Phong, Thông Thụ, Pu Hoat Nature Reserve (Khu Bảo tồn thiên nhiên Pù Hoạt), <named-content xmlns:xlink="http://www.w3.org/1999/xlink" content-type="dwc:verbatimCoordinates" xlink:type="simple"><named-content content-type="geo-json" specific-use="{&#34;type&#34;:&#34;Point&#34;,&#34;coordinates&#34;:[104.937528,19.875139]}" id="NCID0E5LAC" xlink:type="simple">19°52'30.5"N, 104°56'15.1"E</named-content></named-content>, alt. 390 m, 18 July 2014, flowering, <italic>Truong Van Do et al. VNM-CN439</italic> (holotype: IBK; isotype: VNM).</p></tp:treatment-sec><tp:treatment-sec sec-type="description" id="SECID0EFMAC"><title>Description.</title><p>Deciduous, perennial, lithophytic herb, 10–30 cm tall. <italic>Stems</italic> erect, single, sparsely puberulent to glabrescent, the upper, leaf-bearing part and young stems densely covered with whitish multicellular eglandular hairs. <italic>Dry season</italic> plants unknown. <italic>Rainy season</italic> leaves opposite, anisophyllous; petioles terete, 0.5–2.5 cm long, densely covered with multicellular eglandular hairs as on the stems; blades asymmetrically ovate, 6–10 cm long, 5–8 cm wide, apex bluntly acute, base slightly oblique, obtuse-<!--PageBreak-->cuneate, margin finely serrate or finely doubly serrate, papery, upper surface densely covered with whitish multicellular eglandular hairs, green, lower surface sparsely covered with hairs as on upper surface, pale green, venation pinnate, secondary veins 4–8 on each side of midrib, mostly opposite sometime alternate, obscure above, prominent beneath, covered with whitish multicellular eglandular hairs. <italic>Inflorescences</italic> terminal or from the upper leaf axils, cymose, ca. 12 cm long, 4–10 (–30) flowered; peduncles slender, 6–10 cm long, light green, sparsely covered with multicellular glandular hairs; pedicels 1–1.5 cm long, pale green, with indumentum as on the peduncle. <italic>Bracts</italic> paired, orbicular, ca. 5 mm long and wide, green to pale purple, glabrous. <italic>Calyx</italic> consisting of a tube and shallowly 5-lobed margin, symmetrical, campanulate, 6 mm long, glabrous, somewhat tawny to pinkish purple, tube ca. 5 mm long, 3 mm in diameter; <!--PageBreak-->lobes triangular, ca. 1 mm long, ca. 2 mm wide, apices obtuse. <italic>Corolla</italic> funnelform, 4–5 cm long, glabrous outside, blackish purple, becoming light purple at base; tube ca. 3.5 cm long, base narrow, ca. 2 mm wide, dilated and slightly ventricose towards the throat; widest at throat, diameter ca. 9 mm; corolla bi-lipped, lobes suborbicular; lower lip 3-lobed, ca. 8 mm long, 6 mm wide, more or less equal; upper lip 2-lobed, ca. 4 mm long and wide. Fertile stamens adnate to corolla ca. 1.5 cm from base; anther locules, ca. 2.5 mm long, ca. 1.5 mm wide, densely covered with brownish multicellular eglandular hairs; filaments slender, ca. 1 cm long, white, glabrous; staminodes 3, reduced to thin filaments, lateral ones 3 mm long, the other one 1 mm long, glabrous, adnate to corolla ca. 1 cm from base. <italic>Disc</italic> cylindrical, ca. 2 mm long, margin irregular. <italic>Pistil</italic> ca. 2–3 cm long; ovary narrowly linear, ca. 2 cm long, sparsely glandular puberulent, base reddish, with purple tinge towards stigma and apex green; stigma 1, peltate, concave, papillose, cream. <italic>Capsules</italic> unknown.</p><fig id="F1" position="float" orientation="portrait"><label>Figure 1.</label><caption><p>
                <italic><tp:taxon-name><tp:taxon-name-part taxon-name-part-type="genus" reg="Didymocarpus">Didymocarpus</tp:taxon-name-part> <tp:taxon-name-part taxon-name-part-type="species" reg="puhoatensis">puhoatensis</tp:taxon-name-part></tp:taxon-name></italic> X.Hong &amp; F.Wen <bold>A</bold> Habitat <bold>B</bold> Adaxial surface view of leaf blade <bold>C</bold> Adaxial surface view of leaf blade <bold>D</bold> Cyme with flowers, showing the bracts <bold>E</bold> Lateral view of corolla, showing the calyx consisting of a tube.</p></caption><graphic xmlns:xlink="http://www.w3.org/1999/xlink" xlink:href="phytokeys-94-087-g001.jpg" position="float" orientation="portrait" xlink:type="simple" id="oo_182192.jpg"/></fig><fig id="F2" position="float" orientation="portrait"><label>Figure 2.</label><caption><p>Flower of <italic><tp:taxon-name><tp:taxon-name-part taxon-name-part-type="genus" reg="Didymocarpus">Didymocarpus</tp:taxon-name-part> <tp:taxon-name-part taxon-name-part-type="species" reg="puhoatensis">puhoatensis</tp:taxon-name-part></tp:taxon-name></italic> X.Hong &amp; F.Wen <bold>A–B</bold> Frontal view of corolla, showing the disc-like stigma <bold>C</bold> Top view of corolla <bold>D</bold> Upward view of corolla <bold>E</bold> Opened corolla, showing stamens and staminodes <bold>F</bold> Pistils without corolla.</p></caption><graphic xmlns:xlink="http://www.w3.org/1999/xlink" xlink:href="phytokeys-94-087-g002.jpg" position="float" orientation="portrait" xlink:type="simple" id="oo_182193.jpg"/></fig></tp:treatment-sec><tp:treatment-sec sec-type="phenology" id="SECID0EZPAC"><title>Phenology.</title><p>It flowers and fruits from June to September.</p></tp:treatment-sec><tp:treatment-sec sec-type="etymology" id="SECID0E5PAC"><title>Etymology.</title><p>The specific epithet is derived from the type locality, Pu Hoat Nature Reserve, Nghệ An Province, Vietnam.</p></tp:treatment-sec><tp:treatment-sec sec-type="distribution" id="SECID0EEAAE"><title>Distribution and habitat.</title><p>This new taxon is an endemic species from Pu Hoat Nature Reserve of Vietnam. The species grows on limestone rocks in tropical monsoon forest with sufficient seasonal run-off water, at an elevation of 390 m a.s.l. It distributes much lower in altitude and the habitat is much hotter and more humid than other species with stems of the genus.</p></tp:treatment-sec><tp:treatment-sec sec-type="Preliminary conservation assessment" id="SECID0EJAAE"><title>Preliminary conservation assessment.</title><p>As population information of <italic><tp:taxon-name><tp:taxon-name-part taxon-name-part-type="genus" reg="Didymocarpus">Didymocarpus</tp:taxon-name-part> <tp:taxon-name-part taxon-name-part-type="species" reg="puhoatensis">puhoatensis</tp:taxon-name-part></tp:taxon-name></italic> is still unclear, it is not appropriate to make an assessment of the extinction risk faced by this new taxon. Thus, the category of Data Deficient (<abbrev xmlns:xlink="http://www.w3.org/1999/xlink" xlink:title="Data Deficient" id="ABBRID0E1AAE" xlink:type="simple">DD</abbrev>) should be appropriate, according to <xref ref-type="bibr" rid="B6">IUCN (2016)</xref> criteria. Fortunately, the known habitat of the species is protected as part of a nature reserve. Besides prolonged droughts and illegal logging in the area, there are other potential risks to the persistence of this new species.</p><sec sec-type="Key to the species of Didymocarpus in the Vietnam" id="SECID0ECBAE"><title>Key to the species of <italic><tp:taxon-name><tp:taxon-name-part taxon-name-part-type="genus" reg="Didymocarpus">Didymocarpus</tp:taxon-name-part></tp:taxon-name></italic> in the Vietnam</title><table-wrap content-type="key" position="anchor" orientation="portrait"><table id="TID0E6JAC" rules="all"><tbody><tr><td rowspan="1" colspan="1">1</td><td rowspan="1" colspan="1">Ovary smooth</td><td rowspan="1" colspan="1">
                      <bold>2</bold>
                    </td></tr><tr><td rowspan="1" colspan="1">–</td><td rowspan="1" colspan="1">Ovary hair</td><td rowspan="1" colspan="1">
                      <bold>4</bold>
                    </td></tr><tr><td rowspan="1" colspan="1">2</td><td rowspan="1" colspan="1">Corolla outer hair; leaf blade ovate or elliptic, ca. 4–10 × 2–6 cm</td><td rowspan="1" colspan="1">
                      <bold><italic><tp:taxon-name><tp:taxon-name-part taxon-name-part-type="genus" reg="Didymocarpus">D.</tp:taxon-name-part> <tp:taxon-name-part taxon-name-part-type="species" reg="pulcher">pulcher</tp:taxon-name-part></tp:taxon-name></italic></bold>
                    </td></tr><tr><td rowspan="1" colspan="1">–</td><td rowspan="1" colspan="1">Corolla outer smooth; leaf blade near round or broadly elliptic, ca. 1–4 × 1–4 cm</td><td rowspan="1" colspan="1">
                      <bold><italic><tp:taxon-name><tp:taxon-name-part taxon-name-part-type="genus" reg="Didymocarpus">D.</tp:taxon-name-part> <tp:taxon-name-part taxon-name-part-type="species" reg="kerrii">kerrii</tp:taxon-name-part></tp:taxon-name></italic></bold>
                    </td></tr><tr><td rowspan="1" colspan="1">4</td><td rowspan="1" colspan="1">Base of leaf often axisymmetric; bract lanceolata, ca. 2–3 mm long; sepal tube ca. 3 mm long, sepal lobed ca. 1–1.5 mm long</td><td rowspan="1" colspan="1">
                      <bold><italic><tp:taxon-name><tp:taxon-name-part taxon-name-part-type="genus" reg="Didymocarpus">D.</tp:taxon-name-part> <tp:taxon-name-part taxon-name-part-type="species" reg="poilanei">poilanei</tp:taxon-name-part></tp:taxon-name></italic></bold>
                    </td></tr><tr><td rowspan="1" colspan="1">–</td><td rowspan="1" colspan="1">Base of leaf often oblique; bract elliptic ovate or orbicular, ca. 3–8 mm long; sepal tube ca. 8–9 mm long, sepal lobed ca. 2–3 mm long</td><td rowspan="1" colspan="1">
                      <bold>5</bold>
                    </td></tr><tr><td rowspan="1" colspan="1">5</td><td rowspan="1" colspan="1">Peduncle 4–10 cm, glabrous; bracts connate at base; calyx 1–1.2 cm; corolla 3–4 cm, purple to pinkish purple</td><td rowspan="1" colspan="1">
                      <bold><italic><tp:taxon-name><tp:taxon-name-part taxon-name-part-type="genus" reg="Didymocarpus">D.</tp:taxon-name-part> <tp:taxon-name-part taxon-name-part-type="species" reg="purpureobracteatus">purpureobracteatus</tp:taxon-name-part></tp:taxon-name></italic></bold>
                    </td></tr><tr><td rowspan="1" colspan="1">–</td><td rowspan="1" colspan="1">peduncles 6–10 cm, glandular hairs; bracts separate; calyx 6 mm; corolla 4–5 cm, blackish purple</td><td rowspan="1" colspan="1">
                      <bold><italic><tp:taxon-name><tp:taxon-name-part taxon-name-part-type="genus" reg="Didymocarpus">D.</tp:taxon-name-part> <tp:taxon-name-part taxon-name-part-type="species" reg="puhoatensis">puhoatensis</tp:taxon-name-part></tp:taxon-name></italic></bold>
                    </td></tr><!--PageBreak--></tbody></table></table-wrap></sec></tp:treatment-sec><ref-list><ref id="B6"><mixed-citation xmlns:xlink="http://www.w3.org/1999/xlink" xlink:type="simple">
          <institution xlink:type="simple">IUCN</institution> (<year>2016</year>) Guidelines for Using the IUCN Red List Categories and Criteria. Version 12. Prepared by the Standards and Petitions Subcommittee. Available from: <ext-link xlink:type="simple" ext-link-type="uri" xlink:href="http://www.iucnredlist.org/documents/RedListGuidelines.pdf">http://www.iucnredlist.org/documents/RedListGuidelines.pdf</ext-link> [accessed 15 April 2016]</mixed-citation></ref></ref-list></tp:taxon-treatment>
